# Supplementary material for: On-surface synthesis platform for highly branched oligomers based on sequential C—C coupling and C—H activation of carbenes
Source: Nat Commun. 2026 Jan 30;17:1145. doi: 10.1038/s41467-025-67604-9 (PMC12858859; doi:10.1038/s41467-025-67604-9)
Supplement: Supplementary file 3 — Source Data [file 41467_2025_67604_MOESM3_ESM.xlsx]

## Sheet: Sheet1
Atoms	Coordinates for 1a on Ag(111)
Ag	0	0	0
Ag	2.89207	0	0
Ag	5.78413	0	0
Ag	8.6762	0	0
Ag	11.5683	0	0
Ag	1.44603	2.5046	0
Ag	4.3381	2.5046	0
Ag	7.23017	2.5046	0
Ag	10.1222	2.5046	0
Ag	13.0143	2.5046	0
Ag	0	5.00921	0
Ag	2.89207	5.00921	0
Ag	5.78413	5.00921	0
Ag	8.6762	5.00921	0
Ag	11.5683	5.00921	0
Ag	1.44603	7.51381	0
Ag	4.3381	7.51381	0
Ag	7.23017	7.51381	0
Ag	10.1222	7.51381	0
Ag	13.0143	7.51381	0
Ag	0	10.0184	0
Ag	2.89207	10.0184	0
Ag	5.78413	10.0184	0
Ag	8.6762	10.0184	0
Ag	11.5683	10.0184	0
Ag	1.44603	12.523	0
Ag	4.3381	12.523	0
Ag	7.23017	12.523	0
Ag	10.1222	12.523	0
Ag	13.0143	12.523	0
Ag	1.44603	0.834868	2.36136
Ag	4.3381	0.834868	2.36136
Ag	7.23017	0.834868	2.36136
Ag	10.1222	0.834868	2.36136
Ag	13.0143	0.834868	2.36136
Ag	0	3.33947	2.36136
Ag	2.89207	3.33947	2.36136
Ag	5.78413	3.33947	2.36136
Ag	8.6762	3.33947	2.36136
Ag	11.5683	3.33947	2.36136
Ag	1.44603	5.84407	2.36136
Ag	4.3381	5.84407	2.36136
Ag	7.23017	5.84407	2.36136
Ag	10.1222	5.84407	2.36136
Ag	13.0143	5.84407	2.36136
Ag	0	8.34868	2.36136
Ag	2.89207	8.34868	2.36136
Ag	5.78413	8.34868	2.36136
Ag	8.6762	8.34868	2.36136
Ag	11.5683	8.34868	2.36136
Ag	1.44603	10.8533	2.36136
Ag	4.3381	10.8533	2.36136
Ag	7.23017	10.8533	2.36136
Ag	10.1222	10.8533	2.36136
Ag	13.0143	10.8533	2.36136
Ag	0	13.3579	2.36136
Ag	2.89207	13.3579	2.36136
Ag	5.78413	13.3579	2.36136
Ag	8.6762	13.3579	2.36136
Ag	11.5683	13.3579	2.36136
Ag	0.000414371	1.59651	4.65432
Ag	2.88333	1.59661	4.65514
Ag	5.77999	1.59458	4.65173
Ag	8.68087	1.5943	4.65166
Ag	11.5771	1.59723	4.65521
Ag	1.43728	4.10244	4.65866
Ag	4.32145	4.09393	4.65047
Ag	7.2316	4.08724	4.63646
Ag	10.1389	4.09478	4.65213
Ag	13.0234	4.10281	4.65938
Ag	0.000542794	6.60455	4.6569
Ag	2.89164	6.61106	4.67268
Ag	5.76936	6.60517	4.66217
Ag	8.69075	6.6043	4.66305
Ag	11.5692	6.61082	4.67222
Ag	1.4434	9.1099	4.65995
Ag	4.33276	9.11063	4.66276
Ag	7.23007	9.11786	4.64876
Ag	10.1278	9.11217	4.66123
Ag	13.0174	9.11027	4.65945
Ag	7.62142e-05	11.614	4.65658
Ag	2.89234	11.617	4.655
Ag	5.78504	11.631	4.65046
Ag	8.67536	11.6314	4.65037
Ag	11.5682	11.6182	4.65476
Ag	1.44612	14.121	4.6538
Ag	4.33688	14.1265	4.65668
Ag	7.23014	14.1302	4.65755
Ag	10.1238	14.1272	4.65657
Ag	13.0148	14.1217	4.65379
Ag	0.000471053	-0.0943233	6.94592
Ag	2.88643	-0.0949414	6.94976
Ag	5.78143	-0.10035	6.95727
Ag	8.67887	-0.100458	6.95733
Ag	11.5743	-0.0947167	6.94946
Ag	1.44126	2.40712	6.9545
Ag	4.33156	2.38645	6.94226
Ag	7.23069	2.37364	6.94222
Ag	10.1285	2.38679	6.94299
Ag	13.0199	2.407	6.95381
Ag	0.00108552	4.90903	6.97163
Ag	2.87835	4.90843	6.93905
Ag	5.79053	4.87218	6.89346
Ag	8.67126	4.87246	6.89913
Ag	11.5829	4.90887	6.94061
Ag	1.43455	7.41955	6.95593
Ag	4.33438	7.4419	6.97789
Ag	7.22958	7.41839	6.89787
Ag	10.1267	7.44615	6.97175
Ag	13.0284	7.4205	6.95352
Ag	0.000611665	9.92407	6.95577
Ag	2.8819	9.93232	6.94893
Ag	5.77912	9.95013	6.92004
Ag	8.68021	9.95027	6.91913
Ag	11.5801	9.93436	6.94759
Ag	1.44234	12.4302	6.9449
Ag	4.33162	12.4352	6.94632
Ag	7.23015	12.4386	6.94842
Ag	10.1283	12.4356	6.94641
Ag	13.0187	12.4311	6.94497
N	7.20125	8.76146	9.87821
N	7.16887	9.89603	9.90631
C	7.23201	7.45909	9.75704
C	8.43068	6.63611	9.84498
C	10.6249	6.07676	9.84684
H	11.6666	6.41557	9.80603
C	10.3258	4.71194	9.9551
H	11.1407	3.98324	9.98673
C	8.99385	4.29493	9.99667
H	8.73649	3.23258	10.0527
C	8.0047	5.27867	9.9603
C	6.07213	6.58208	9.85113
C	3.9063	5.9215	9.85844
H	2.8484	6.20713	9.82232
C	4.26982	4.57236	9.96168
H	3.49105	3.80536	9.99126
C	5.61931	4.21754	9.99936
H	5.92416	3.16785	10.0523
C	6.56147	5.2458	9.9639
N	4.79144	6.93014	9.78602
N	9.69365	7.04306	9.77486

## Sheet: Sheet2
Atoms	Coordinates for 2a on Ag(111)
Ag	0	0	0
Ag	2.89207	0	0
Ag	5.78413	0	0
Ag	8.6762	0	0
Ag	11.5683	0	0
Ag	1.44603	2.5046	0
Ag	4.3381	2.5046	0
Ag	7.23017	2.5046	0
Ag	10.1222	2.5046	0
Ag	13.0143	2.5046	0
Ag	0	5.00921	0
Ag	2.89207	5.00921	0
Ag	5.78413	5.00921	0
Ag	8.6762	5.00921	0
Ag	11.5683	5.00921	0
Ag	1.44603	7.51381	0
Ag	4.3381	7.51381	0
Ag	7.23017	7.51381	0
Ag	10.1222	7.51381	0
Ag	13.0143	7.51381	0
Ag	0	10.0184	0
Ag	2.89207	10.0184	0
Ag	5.78413	10.0184	0
Ag	8.6762	10.0184	0
Ag	11.5683	10.0184	0
Ag	1.44603	12.523	0
Ag	4.3381	12.523	0
Ag	7.23017	12.523	0
Ag	10.1222	12.523	0
Ag	13.0143	12.523	0
Ag	1.44603	0.834868	2.36136
Ag	4.3381	0.834868	2.36136
Ag	7.23017	0.834868	2.36136
Ag	10.1222	0.834868	2.36136
Ag	13.0143	0.834868	2.36136
Ag	0	3.33947	2.36136
Ag	2.89207	3.33947	2.36136
Ag	5.78413	3.33947	2.36136
Ag	8.6762	3.33947	2.36136
Ag	11.5683	3.33947	2.36136
Ag	1.44603	5.84407	2.36136
Ag	4.3381	5.84407	2.36136
Ag	7.23017	5.84407	2.36136
Ag	10.1222	5.84407	2.36136
Ag	13.0143	5.84407	2.36136
Ag	0	8.34868	2.36136
Ag	2.89207	8.34868	2.36136
Ag	5.78413	8.34868	2.36136
Ag	8.6762	8.34868	2.36136
Ag	11.5683	8.34868	2.36136
Ag	1.44603	10.8533	2.36136
Ag	4.3381	10.8533	2.36136
Ag	7.23017	10.8533	2.36136
Ag	10.1222	10.8533	2.36136
Ag	13.0143	10.8533	2.36136
Ag	0	13.3579	2.36136
Ag	2.89207	13.3579	2.36136
Ag	5.78413	13.3579	2.36136
Ag	8.6762	13.3579	2.36136
Ag	11.5683	13.3579	2.36136
Ag	0.00764962	1.57831	4.65426
Ag	2.88605	1.58827	4.65171
Ag	5.7848	1.6004	4.64675
Ag	8.6787	1.59191	4.64829
Ag	11.5725	1.58277	4.65384
Ag	1.45164	4.08281	4.65347
Ag	4.33683	4.09714	4.64883
Ag	7.22656	4.10212	4.64432
Ag	10.1352	4.09745	4.64596
Ag	13.0316	4.07846	4.64392
Ag	0.00629977	6.58315	4.64633
Ag	2.88896	6.58942	4.64353
Ag	5.79903	6.61126	4.66349
Ag	8.68625	6.61439	4.66846
Ag	11.5688	6.59959	4.66553
Ag	1.43195	9.09013	4.64372
Ag	4.33619	9.10671	4.66634
Ag	7.20677	9.11992	4.68222
Ag	10.0993	9.08698	4.7055
Ag	13.0109	9.09307	4.65395
Ag	-0.00398499	11.6011	4.65245
Ag	2.88132	11.6081	4.65121
Ag	5.77775	11.6029	4.67066
Ag	8.67657	11.5577	4.70014
Ag	11.5651	11.5963	4.65781
Ag	1.44164	14.1119	4.65529
Ag	4.33341	14.1288	4.64343
Ag	7.23145	14.1105	4.64585
Ag	10.1192	14.1015	4.65123
Ag	13.0154	14.1079	4.65521
Ag	-0.00516387	-0.112219	6.95528
Ag	2.87478	-0.0815955	6.94942
Ag	5.77894	-0.0845533	6.93199
Ag	8.67706	-0.103207	6.93717
Ag	11.5643	-0.121395	6.94152
Ag	1.44359	2.39491	6.96064
Ag	4.3311	2.40351	6.93804
Ag	7.22796	2.39049	6.93733
Ag	10.1309	2.37698	6.93958
Ag	13.0282	2.36993	6.95247
Ag	0.0173649	4.89081	6.94952
Ag	2.89038	4.89335	6.94776
Ag	5.77896	4.88996	6.93561
Ag	8.68209	4.8502	6.90402
Ag	11.6251	4.83293	6.91538
Ag	1.45261	7.39797	6.94571
Ag	4.29642	7.39076	6.921
Ag	7.20597	7.38857	6.9178
Ag	10.2473	7.33324	6.97621
Ag	13.0789	7.39626	6.94076
Ag	-0.0121657	9.91419	6.95181
Ag	2.81362	9.92265	6.92185
Ag	5.65945	10.0087	6.9723
Ag	8.63172	9.87881	7.06937
Ag	11.587	9.91162	6.93961
Ag	1.42342	12.4243	6.94957
Ag	4.28483	12.4869	6.92079
Ag	7.22606	12.4541	6.92669
Ag	10.114	12.3985	6.93863
Ag	13.0088	12.4185	6.94489
C	8.07344	7.50603	10.7853
C	8.67827	7.73035	9.4996
C	7.87668	8.58492	8.67338
C	6.75081	8.89113	9.50551
C	6.84854	8.26374	10.7954
C	8.67155	6.60911	11.6592
C	5.81209	8.43447	11.702
C	4.72012	9.21709	11.3189
H	5.83552	7.9618	12.6891
C	4.68693	9.77893	10.0426
H	3.87922	9.38492	11.9952
N	5.67121	9.61779	9.14962
H	3.82666	10.3722	9.70934
H	8.22199	6.37344	12.6297
C	9.85567	5.98587	11.2573
C	10.3965	6.27181	10.0035
H	10.3637	5.26755	11.9037
N	9.82849	7.12311	9.14009
H	11.3209	5.78828	9.66311

## Sheet: Sheet3
Atoms	Coordinates for 3a on Ag(111)
Ag	0	0	0
Ag	2.89207	0	0
Ag	5.78413	0	0
Ag	8.6762	0	0
Ag	11.5683	0	0
Ag	14.4603	0	0
Ag	1.44603	2.5046	0
Ag	4.3381	2.5046	0
Ag	7.23017	2.5046	0
Ag	10.1222	2.5046	0
Ag	13.0143	2.5046	0
Ag	15.9064	2.5046	0
Ag	0	5.00921	0
Ag	2.89207	5.00921	0
Ag	5.78413	5.00921	0
Ag	8.6762	5.00921	0
Ag	11.5683	5.00921	0
Ag	14.4603	5.00921	0
Ag	1.44603	7.51381	0
Ag	4.3381	7.51381	0
Ag	7.23017	7.51381	0
Ag	10.1222	7.51381	0
Ag	13.0143	7.51381	0
Ag	15.9064	7.51381	0
Ag	0	10.0184	0
Ag	2.89207	10.0184	0
Ag	5.78413	10.0184	0
Ag	8.6762	10.0184	0
Ag	11.5683	10.0184	0
Ag	14.4603	10.0184	0
Ag	1.44603	12.523	0
Ag	4.3381	12.523	0
Ag	7.23017	12.523	0
Ag	10.1222	12.523	0
Ag	13.0143	12.523	0
Ag	15.9064	12.523	0
Ag	1.44603	0.834868	2.36136
Ag	4.3381	0.834868	2.36136
Ag	7.23017	0.834868	2.36136
Ag	10.1222	0.834868	2.36136
Ag	13.0143	0.834868	2.36136
Ag	15.9064	0.834868	2.36136
Ag	0	3.33947	2.36136
Ag	2.89207	3.33947	2.36136
Ag	5.78413	3.33947	2.36136
Ag	8.6762	3.33947	2.36136
Ag	11.5683	3.33947	2.36136
Ag	14.4603	3.33947	2.36136
Ag	1.44603	5.84407	2.36136
Ag	4.3381	5.84407	2.36136
Ag	7.23017	5.84407	2.36136
Ag	10.1222	5.84407	2.36136
Ag	13.0143	5.84407	2.36136
Ag	15.9064	5.84407	2.36136
Ag	0	8.34868	2.36136
Ag	2.89207	8.34868	2.36136
Ag	5.78413	8.34868	2.36136
Ag	8.6762	8.34868	2.36136
Ag	11.5683	8.34868	2.36136
Ag	14.4603	8.34868	2.36136
Ag	1.44603	10.8533	2.36136
Ag	4.3381	10.8533	2.36136
Ag	7.23017	10.8533	2.36136
Ag	10.1222	10.8533	2.36136
Ag	13.0143	10.8533	2.36136
Ag	15.9064	10.8533	2.36136
Ag	0	13.3579	2.36136
Ag	2.89207	13.3579	2.36136
Ag	5.78413	13.3579	2.36136
Ag	8.6762	13.3579	2.36136
Ag	11.5683	13.3579	2.36136
Ag	14.4603	13.3579	2.36136
Ag	0	1.66974	4.72273
Ag	2.89207	1.66974	4.72273
Ag	5.78413	1.66974	4.72273
Ag	8.6762	1.66974	4.72273
Ag	11.5683	1.66974	4.72273
Ag	14.4603	1.66974	4.72273
Ag	1.44603	4.17434	4.72273
Ag	4.3381	4.17434	4.72273
Ag	7.23017	4.17434	4.72273
Ag	10.1222	4.17434	4.72273
Ag	13.0143	4.17434	4.72273
Ag	15.9064	4.17434	4.72273
Ag	0	6.67894	4.72273
Ag	2.89207	6.67894	4.72273
Ag	5.78413	6.67894	4.72273
Ag	8.6762	6.67894	4.72273
Ag	11.5683	6.67894	4.72273
Ag	14.4603	6.67894	4.72273
Ag	1.44603	9.18355	4.72273
Ag	4.3381	9.18355	4.72273
Ag	7.23017	9.18355	4.72273
Ag	10.1222	9.18355	4.72273
Ag	13.0143	9.18355	4.72273
Ag	15.9064	9.18355	4.72273
Ag	0	11.6881	4.72273
Ag	2.89207	11.6881	4.72273
Ag	5.78413	11.6881	4.72273
Ag	8.6762	11.6881	4.72273
Ag	11.5683	11.6881	4.72273
Ag	14.4603	11.6881	4.72273
Ag	1.44603	14.1928	4.72273
Ag	4.3381	14.1928	4.72273
Ag	7.23017	14.1928	4.72273
Ag	10.1222	14.1928	4.72273
Ag	13.0143	14.1928	4.72273
Ag	15.9064	14.1928	4.72273
Ag	0	0	7.08409
Ag	2.89207	0	7.08409
Ag	5.78413	0	7.08409
Ag	8.6762	0	7.08409
Ag	11.5683	0	7.08409
Ag	14.4603	0	7.08409
Ag	1.44603	2.5046	7.08409
Ag	4.3381	2.5046	7.08409
Ag	7.23017	2.5046	7.08409
Ag	10.1222	2.5046	7.08409
Ag	13.0143	2.5046	7.08409
Ag	15.9064	2.5046	7.08409
Ag	0	5.00921	7.08409
Ag	2.89207	5.00921	7.08409
Ag	5.78413	5.00921	7.08409
Ag	8.6762	5.00921	7.08409
Ag	11.5683	5.00921	7.08409
Ag	14.4603	5.00921	7.08409
Ag	1.44603	7.51381	7.08409
Ag	4.3381	7.51381	7.08409
Ag	7.23017	7.51381	7.08409
Ag	10.1222	7.51381	7.08409
Ag	13.0143	7.51381	7.08409
Ag	15.9064	7.51381	7.08409
Ag	0	10.0184	7.08409
Ag	2.89207	10.0184	7.08409
Ag	5.78413	10.0184	7.08409
Ag	8.6762	10.0184	7.08409
Ag	11.5683	10.0184	7.08409
Ag	14.4603	10.0184	7.08409
Ag	1.44603	12.523	7.08409
Ag	4.3381	12.523	7.08409
Ag	7.23017	12.523	7.08409
Ag	10.1222	12.523	7.08409
Ag	13.0143	12.523	7.08409
Ag	15.9064	12.523	7.08409
C	10.3666	8.5871	10.1659
C	8.9787	8.2067	9.95972
C	8.85935	6.80751	9.79797
C	10.1648	6.29098	9.95167
C	11.126	7.36191	10.1522
C	10.6855	9.93571	10.2184
C	12.477	7.04311	10.1762
C	12.8311	5.69224	10.0451
H	13.2522	7.81022	10.2828
C	11.8334	4.70865	9.93049
H	13.8793	5.38013	10.0556
N	10.5196	4.98	9.90788
H	12.1114	3.64931	9.8699
H	11.7182	10.283	10.3331
C	9.63697	10.8589	10.0966
C	8.31264	10.4098	9.96455
H	9.82529	11.9356	10.1264
N	7.96527	9.11403	9.9193
H	7.49105	11.1331	9.90422
C	5.39817	4.80295	9.27038
C	4.19766	5.43987	9.71129
C	5.26898	3.44032	9.68718
N	6.23248	2.48945	9.63428
C	3.96724	3.20367	10.2692
N	3.93744	6.77387	9.70484
C	3.28042	4.4719	10.272
C	2.02419	4.90997	10.6745
C	5.9095	1.26604	10.0704
C	2.71529	7.15914	10.1004
C	1.73341	6.27177	10.5572
H	2.51422	8.23571	10.0539
H	0.756322	6.66741	10.8433
C	4.64695	0.931645	10.5787
H	6.70682	0.514185	10.0153
C	3.66135	1.91471	10.6943
H	4.45877	-0.0968605	10.8952
H	2.68124	1.66816	11.1156
H	1.27776	4.21561	11.0743
Ag	7.18548	5.79626	9.38137
Ag	8.778	3.45391	9.26971
Ag	5.84807	8.29823	9.29659
